# Supplementary material for: Tooth Loss, Cognitive Impairment and Fall Risk: A Cross-Sectional Study of Older Adults in Rural Thailand
Source: Int J Environ Res Public Health. 2022 Nov 30;19(23):16015. doi: 10.3390/ijerph192316015 (PMC9735973; doi:10.3390/ijerph192316015)
Supplement: Supplementary file 1 [file ijerph-19-16015-s001.zip]

Archive with 1 entries (1 files):
- ijerph-1962781-supplementary.pdf
